# Supplementary material for: Genome-Environment Association Analysis for Bio-Climatic Variables in Common Bean (Phaseolus vulgaris L.) from Brazil
Source: Plants (Basel). 2021 Jul 30;10(8):1572. doi: 10.3390/plants10081572 (PMC8399474; doi:10.3390/plants10081572)
Supplement: Supplementary file 1 [file plants-10-01572-s001.zip]

Archive with 3 entries (3 files):
- plants-1304331-supp.pdf
- S1 Table.pdf
- S2 Table.pdf
